# Supplementary material for: Self-Initiated Butyl Acrylate Polymerizations in Bulk and in Solution Monitored By In-Line Techniques
Source: Polymers (Basel). 2021 Jun 21;13(12):2021. doi: 10.3390/polym13122021 (PMC8233791; doi:10.3390/polym13122021)
Supplement: Supplementary file 1 [file polymers-13-02021-s001.zip]

Archive with 1 entries (1 files):
- polymers-1226025-supplementary.pdf
